# Supplementary material for: ES-Screen: A Novel Electrostatics-Driven Method for Drug Discovery Virtual Screening
Source: Int J Mol Sci. 2022 Nov 27;23(23):14830. doi: 10.3390/ijms232314830 (PMC9736079; doi:10.3390/ijms232314830)
Supplement: Supplementary file 1 [file ijms-23-14830-s001.zip]

Archive with 1 entries (1 files):
- ijms-1969854-supplementary.pdf
